# Supplementary material for: Serotyping and Antimicrobial Resistance Profile of Enteric Nontyphoidal Salmonella Recovered from Febrile Neutropenic Patients and Poultry in Egypt
Source: Antibiotics (Basel). 2021 Apr 26;10(5):493. doi: 10.3390/antibiotics10050493 (PMC8147078; doi:10.3390/antibiotics10050493)
Supplement: Supplementary file 1 [file antibiotics-10-00493-s001.zip]

Archive with 1 entries (1 files):
- antibiotics-1196656-supplementary.pdf
